# Supplementary material for: Challenges in the use of atomistic simulations to predict solubilities of drug-like molecules
Source: F1000Res. 2019 Jan 4;7:686. Originally published 2018 May 31. [Version 2] doi: 10.12688/f1000research.14960.2 (PMC6069752; doi:10.12688/f1000research.14960.2)
Supplement: Supplementary file 1 [file f1000research-7-19081-s0000.tgz]

Archive with 1 entries (1 files):
- 362c3a5d-25fd-43e1-881a-c6194e93ed7c.zip
